# Supplementary material for: Overexpression of StTCP10 Alters Tuber Number and Size in Potato (Solanum tuberosum L.)
Source: Plants (Basel). 2025 May 7;14(9):1403. doi: 10.3390/plants14091403 (PMC12073833; doi:10.3390/plants14091403)
Supplement: Supplementary file 1 [file plants-14-01403-s001.zip]

Archive with 3 entries (3 files):
- Supplementary Files/Figure S1.tif
- Supplementary Files/Figure S2.tif
- Supplementary Files/Table S1 and Table S2.pdf
